# Supplementary material for: Mitochondria-acting carrier-free nanoplatform self-assembled by α-tocopheryl succinate carrying cisplatin for combinational tumor therapy
Source: Regen Biomater. 2021 Jun 30;8(4):rbab029. doi: 10.1093/rb/rbab029 (PMC8242230; doi:10.1093/rb/rbab029)
Supplement: rbab029_Supplementary_Data [file rbab029_supplementary_data.zip]

Archive with 2 entries (2 files):
- Response to reviewers.docx
- Supporting Information with Changes Marked.doc
